# Supplementary material for: Nomogram for predicting olfactory disorder in obstructive sleep apnea: A retrospective study based on a multicenter database
Source: PLoS One. 2025 Mar 27;20(3):e0318145. doi: 10.1371/journal.pone.0318145 (PMC11949367; doi:10.1371/journal.pone.0318145)
Supplement: S1 File — This file contains the raw data collected during the study, including all measurements and observations. The data are organized in separate sheets for each experiment, with detailed column headers explaining the variables. (XLSX) [file pone.0318145.s001.xlsx]

## Sheet: Training set
name	gender	age	BMI	NC	NC	hypertension	coronary heart disease	Hyperlipidemia	Subjective perception of sleep score	ESS	CAI	OAI	Average duration of obstructive apnea	MAI	HI	Average duration of Hypopnea	AHI	T90%	Average blood oxygen	ODI	Minimum SpO2%	Olfactory self evaluation normal0 decreased1 anosmia0	T	D	I	TDI	OD
a1	0	51-55	26.1-28.0	34.1-36.0	35	0	0	0	9	14	0.4	0.3	36	0.4	8.1	25	9.2	0.8	94	9.4	76	0	13.25	11	15	39.25	0
a2	1	51-55	32.1-34.0	44.1-50.0	50	1	0	1	6	5	3.2	12.1	31.8	8.5	23.3	32.2	47.1	10.6	93	46	75	0	7.75	9	12	28.75	1
a3	1	56-60	24.1-26.0	38.1-40.0	40	0	1	0	6	10	1	2.3	30.4	0.7	8.3	27	42.4	50.8	90	18.3	66	1	5.5	10	11	26.5	1
a4	1	46-50	26.1-28.0	40.1-42.0	42	0	0	0	10	10	0.6	0.1	0.1	0.1	5.9	29	6.5	0.1	96	7.2	90	0	6	12	13	31	0
a5	0	51-55	26.1-28.0	34.1-36.0	34.5	0	1	1	8	10	2.2	1.1	13.1	0.5	13.5	19.8	17.4	0.2	94	16.1	86	0	14.5	13	12	39.5	0
a6	1	61-65	30.1-32.0	44.1-50.0	46	1	0	1	7	14	0.3	3.6	19.5	0.3	21.6	24	25.8	0.1	94	25.1	87	0	11	8	12	31	0
a7	1	56-60	26.1-28.0	40.1-42.0	42	0	0	0	9	15	2.6	28	47.2	6.9	2.6	28.7	40	20	92	40.2	70	0	7	12	10	29	1
a8	1	66-71	26.1-28.0	38.1-40.0	39	0	0	0	7	18	2.8	16.8	25.9	2.5	25.2	21.3	47.3	6.2	95	47.2	75	1	1.5	9	7	17.5	1
a9	1	61-65	26.1-28.0	36.1-38.0	38	1	1	1	8	15	6.1	7.2	33.3	31.8	10.1	35.1	55.3	27.9	92	62.4	71	0	1.5	9	10	20.5	1
a10	1	56-60	24.1-26.0	38.1-40.0	39	1	0	0	10	17	0.2	20	42.7	0.8	14.7	32.4	35.7	4.3	95	35.8	77	0	5.25	11	11	27.25	1
a11	1	56-60	28.1-30.0	42.1-44.0	43	1	0	0	4	17	0.8	3.4	20.8	0.3	11.7	34.7	16.1	5.4	95	17.8	78	1	4.75	9	10	23.75	1
a12	1	56-60	32.1-34.0	44.1-50.0	46	1	0	0	6	7	0.2	3.6	18.7	0.2	14.8	20.1	18.7	0.4	94	19.4	84	0	5.75	11	14	30.75	0
a13	0	56-60	30.1-32.0	36.1-38.0	37	1	0	1	8	18	0.1	16.4	23.5	0.1	16.8	30.2	33.3	7.3	95	33	76	0	3.75	13	10	26.75	1
a14	1	51-55	28.1-30.0	40.1-42.0	42	0	0	0	7	10	0.2	5.6	34.7	6.2	10.6	30.1	22.6	3.8	94	24.2	81	0	5.5	6	11	22.5	1
a15	0	39-45	24.1-26.0	36.1-38.0	38	0	0	0	5	12	6.3	8.4	32.7	0.7	7.3	31.6	22.7	0.2	94	22.6	86	0	7.75	14	15	36.75	0
a16	1	61-65	30.1-32.0	40.1-42.0	42	1	1	1	8	11	0.2	52.2	41.6	2.7	4.7	36.1	59.9	26.4	93	62.4	66	0	1	3	5	9	1
a17	1	51-55	30.1-32.0	42.1-44.0	44	1	0	0	8	10	0.8	12.5	22.2	1.4	25.3	24.1	40	5.5	93	39.9	81	0	4	11	11	26	1
a18	1	56-60	26.1-28.0	30.1-32.0	32	1	1	0	7	22	0.1	19.5	26.5	0.1	15.1	36.5	34.6	1.5	94	32.6	82	0	7	7	12	26	1
a19	0	61-65	26.1-28.0	34.1-36.0	36	0	0	1	6	12	0.1	2.8	20.9	0.1	7.4	24.8	10.3	0.1	96	10.4	85	0	7.25	13	14	34.25	0
a20	0	56-60	19.6-22.0	30.1-32.0	32	0	1	0	7	3	0.1	0.4	13.3	0.1	7.7	27.7	8.2	0.1	94	8.3	86	0	10.25	10	15	35.25	0
a21	1	56-60	28.1-30.0	44.1-50.0	45	1	0	1	5	8	0.4	4.6	26.7	0.1	10.5	33.6	15.5	4.8	94	15.3	78	0	8.5	9	11	28.5	1
a22	0	66-71	26.1-28.0	40.1-42.0	42	1	1	1	7	14	0.6	7	24	0.1	32.7	26.1	40.3	1.9	95	40.7	83	0	8.5	7	10	25.5	1
a23	1	51-55	26.1-28.0	40.1-42.0	42	0	0	0	9	11	1.5	52.1	30.5	6.2	5.5	26.8	65.3	10.6	93	65.1	71	0	5.5	13	15	33.5	0
a24	1	61-65	26.1-28.0	28.1-30.0	30	0	0	0	7	15	3.2	20	28.5	14.9	14.4	27.6	52.4	15.9	94	53.2	70	0	3.5	10	11	24.5	1
a25	1	39-45	22.1-24.0	38.1-40.0	40	0	0	0	8	8	0.1	32.5	30.5	1.3	1.9	29.8	35.7	1.7	96	31.2	80	0	9.5	12	11	32.5	0
a26	0	51-55	26.1-28.0	34.1-36.0	36	1	0	0	5	8	0.3	7.1	19.1	0.1	45.5	26.6	52.8	8.1	93	50.5	83	0	7.5	12	12	31.5	0
a27	1	56-60	24.1-26.0	40.1-42.0	40.5	1	0	0	6	12	2	17.5	39.3	2.8	10.1	33.5	32.3	7.9	93	31.8	78	0	3	11	12	26	1
a28	1	51-55	26.1-28.0	38.1-40.0	40	0	0	0	5	17	0.3	37.5	53	8.3	2.4	25.8	48.6	31.3	91	47.9	73	0	5	11	12	28	1
a29	0	46-50	28.1-30.0	34.1-36.0	36	0	0	1	7	12	0.1	8.2	28.2	0.1	19.1	33.3	27.6	6.7	92	27.7	77	0	3	14	14	31	0
a30	0	56-60	26.1-28.0	40.1-42.0	40.1	0	0	1	8	8	4.9	34.5	26.6	9.3	19.2	30.6	67.9	1.9	96	66.2	82	0	12.75	11	11	34.75	0
a31	1	51-55	30.1-32.0	38.1-40.0	40	0	1	1	4	14	0.6	0.3	20	0.1	6.2	24.7	7	0.1	96	6.8	88	0	10.5	11	12	33.75	0
a32	1	51-55	34.1-36.0	42.1-44.0	43	1	0	1	0	15	0.1	49.6	38.5	6.7	4.4	33.1	60.8	59.6	85	63.6	59	0	3.5	8	11	22.5	1
a33	1	56-60	28.1-30.0	36.1-38.0	38	0	0	0	5	11	0.1	7.6	24.9	0.1	9.5	41.7	17	0.5	95	17.2	86	0	1	9	7	17	1
a34	1	39-45	32.1-34.0	38.1-40.0	40	1	0	1	4	14	0.1	84.1	24.2	0.1	4.6	20.2	88.7	38.8	90	91.1	73	0	2.5	9	13	24.5	1
a35	1	56-60	26.1-28.0	40.1-42.0	41	1	0	1	7	0	0.4	8.8	34.5	0.9	20.9	41.2	31	10.3	93	31.8	70	0	4.5	12	12	28.5	1
a36	1	46-50	26.1-28.0	44.1-50.0	45.5	1	0	0	9	20	0.3	17.1	28.9	0.7	24.1	25.7	42.2	5.4	94	40.1	64	0	14.25	14	8	36.25	0
a37	1	46-50	38.1-40.0	25.5-28.0	25.5	0	0	0	6	6	0.4	18.7	31.2	5.9	8.4	40.3	33.4	6.9	94	34.8	80	0	5	13	11	29	1
a38	1	56-60	26.1-28.0	40.1-42.0	41	1	0	0	4	13	0.6	28.4	39.9	9.4	10.7	27.3	49.1	30	92	48.9	52	0	5	7	14	26	1
a39	1	51-55	26.1-28.0	42.1-44.0	43	0	0	0	5	15	0.1	0.7	15.1	0.1	15.1	23	15.7	0.3	93	12.2	88	0	4.5	12	9	25.5	1
a40	1	46-50	26.1-28.0	40.1-42.0	41	0	0	0	3	22	0.1	6.3	40.8	0.1	2.5	48.8	8.8	0.1	97	8.4	91	0	6.5	12	13	31.5	0
a41	1	39-45	28.1-30.0	42.1-44.0	43	0	0	1	8	16	8.1	18.8	28.9	10.3	6.3	33.1	43.6	18.8	92	45.6	76	0	5.25	11	13	29.25	1
a42	1	51-55	30.1-32.0	44.1-50.0	45	1	0	0	9	13	1.3	1.7	25.5	0.1	17.2	24.6	20.2	0.8	94	20.3	83	0	9.75	10	14	33.75	0
a43	1	39-45	24.1-26.0	38.1-40.0	40	0	0	0	5	10	0.7	10.6	30.6	0.3	7.1	31.6	18.6	5.1	94	18.3	76	1	3.25	11	11	25.5	1
a44	0	61-65	26.1-28.0	36.1-38.0	38	1	1	0	9	13	0.7	0.1	23	0.1	5.6	16.8	6.4	0.1	95	6.3	86	0	2.5	7	9	18.5	1
a45	1	66-71	26.1-28.0	38.1-40.0	40	1	0	1	8	13	0.1	6.9	26.9	0.1	14.6	30.3	21.5	3.6	93	21.4	76	0	5.5	12	12	29.5	1
a46	0	56-60	22.1-24.0	30.1-32.0	31	0	0	0	5	7	0.1	1.8	24.3	0.1	5.5	30.6	7.3	1.2	96	53	80	0	5	14	9	28	1
a47	1	39-45	24.1-26.0	42.1-44.0	43	1	0	0	9	17	0.1	0.4	31.2	0.1	18.7	38.7	19.3	0.3	97	19.4	87	0	5.5	7	12	24.5	1
a48	1	51-55	30.1-32.0	42.1-44.0	43	1	1	1	6	23	0.1	0.4	14	0.1	17	27.5	17.4	0.3	95	17.8	87	0	1	10	11	22	1
a49	1	56-60	28.1-30.0	42.1-44.0	43	0	0	1	8	14	0.1	2.6	20	0.1	7.6	28.5	10.3	1.6	94	12.3	84	0	5	3	11	19	1
a50	1	51-55	28.1-30.0	38.1-40.0	40	1	1	1	8	16	0.1	7.8	22.3	0.1	18.3	31.4	26	4.8	95	26.3	76	0	4.5	11	7	22.5	1
a51	1	61-65	26.1-28.0	40.1-42.0	41	1	0	1	5	19	3.1	8.6	30	7.1	15	29.7	33.7	5.3	94	33.5	80	0	1	8	5	14	1
a52	1	46-50	26.1-28.0	40.1-42.0	41	0	1	1	7	10	0.1	7.2	24.8	0.3	12.4	20.4	20	6.5	92	19.9	80	0	7.5	8	13	28.5	1
a53	1	51-55	24.1-26.0	38.1-40.0	40	1	0	1	6	17	0.7	35	34	0.1	5.9	38.5	41.8	2.8	94	43.3	83	0	12	11	11	36	0
a54	1	66-71	19.6-22.0	36.1-38.0	38	0	1	0	8	7	0.1	7.5	45.4	0.3	6.4	47.8	14.1	0.3	96	13.6	84	0	1	8	12	21	1
a55	1	46-50	26.1-28.0	40.1-42.0	42	1	0	1	9	11	1.9	4.4	24.4	0.1	9.1	28.8	15.6	0.3	94	14	87	0	9.25	12	12	33.25	0
a56	0	56-60	26.1-28.0	36.1-38.0	38	1	0	0	8	13	0.1	11.2	23	0.1	30.6	30.3	41.8	3.4	95	41.4	75	0	8.5	9	10	27.5	1
a57	0	56-60	32.1-34.0	38.1-40.0	40	1	1	0	9	12	0.1	43.6	21.3	0.6	18.2	26.4	62.5	22.3	92	63.1	79	0	7.25	10	12	29.5	1
a58	0	56-60	19.6-22.0	34.1-36.0	34.5	0	1	0	7	4	0.1	1.8	19.8	0.1	7.5	27.4	9.3	0.1	96	9.4	89	0	1.75	8	9	18.75	1
a59	1	56-60	34.1-36.0	40.1-42.0	41	1	0	0	7	4	0.1	33.4	36.9	0.1	13.5	26.2	47.2	24.6	91	29.9	62	0	6.5	10	12	28.5	1
a60	1	46-50	22.1-24.0	40.1-42.0	42	0	0	0	6	8	0.1	40.5	49.9	0.7	1.9	42.1	43.1	24.4	92	44.5	65	0	8.75	10	14	32.75	0
a61	1	51-55	24.1-26.0	38.1-40.0	40	0	0	0	6	17	0.4	32	37.1	11.7	11.3	29.5	55.5	25.9	91	55.5	57	0	2	13	13	28	1
a62	1	51-55	30.1-32.0	44.1-50.0	46	1	0	1	6	4	0.3	34.5	39	0.1	9.6	36.1	44.4	23	92	45.6	73	0	2	7	10	19	1
a63	0	46-50	22.1-24.0	34.1-36.0	36	0	0	0	8	16	0.2	5	33.2	1.1	28.6	30.3	34.9	6.7	94	33.9	78	0	8	12	13	33	0
a64	1	56-60	28.1-30.0	40.1-42.0	41	0	0	1	8	0	0.1	41.3	31.7	0.1	6.4	27.9	47.7	18.2	93	46.9	70	0	3.25	10	12	25.25	1
a65	1	39-45	26.1-28.0	40.1-42.0	41	0	0	0	5	3	0.1	3.1	15.7	0.3	13.2	26.2	16.6	10.6	93	14.6	84	0	4	10	10	24	1
a66	1	56-60	24.1-26.0	40.1-42.0	41	1	0	0	9	0	0.3	11.5	21.5	0.1	45.8	30.1	57.5	2.7	97	53.1	86	0	4	6	10	20	1
a67	1	46-50	36.1-38.0	44.1-50.0	47	1	0	1	6	4	0.1	6.6	21	0.1	12	37	18.7	0.1	94	5	88	0	11.5	10	12	33.5	0
a68	1	46-50	28.1-30.0	38.1-40.0	40	0	0	0	5	13	1	11	19.1	0.8	23	26.9	35.8	6.3	94	31.8	69	0	6.5	9	14	29.5	1
a69	0	51-55	24.1-26.0	32.1-34.0	34	0	0	0	8	4	0.1	5.4	26.2	0.1	12	38.3	17.4	6.6	95	17.7	85	0	8.25	9	11	28.25	1
a70	1	56-60	28.1-30.0	42.1-44.0	43	1	0	0	4	7	0.1	71.4	33.3	0.2	2	17.3	73.5	58.2	87	73.9	51	0	2.5	5	10	17.5	1
a71	1	39-45	22.1-24.0	34.1-36.0	36	0	0	0	7	10	0.7	2.8	17.9	0.3	9.3	31	13.1	17.3	92	9.2	82	0	6	10	11	27	1
a72	0	51-55	19.6-22.0	30.1-32.0	31	0	0	0	6	15	2.7	26.2	44.7	0.2	4.6	57.1	33.7	3.1	96	29.2	78	0	6	15	12	33	0
a73	1	39-45	28.1-30.0	44.1-50.0	46	0	0	0	6	8	0.6	1.1	18	0.6	45.5	21.6	47.3	9.4	93	47.5	80	0	2.5	9	14	28.5	1
a74	1	39-45	26.1-28.0	40.1-42.0	41	0	0	0	7	12	0.2	0.1	13.7	0.1	11.8	26.2	12.1	0.2	94	12.9	86	0	5.5	14	15	34.5	0
a75	1	39-45	19.6-22.0	36.1-38.0	37	0	0	0	4	15	0.2	0.2	25	0.6	6	27.6	6.9	0.1	96	8.2	89	0	7.5	10	12	29.5	1
a76	1	39-45	24.1-26.0	40.1-42.0	42	0	0	0	4	3	0.1	17	23	0.1	9.2	26.5	26.2	6	94	25.8	81	0	8	11	13	32	0
a77	1	39-45	22.1-24.0	36.1-38.0	38	0	0	0	6	9	0.1	0.3	23.9	0.1	6.4	41.8	6.7	1.7	94	8.9	86	0	5.5	12	13	30.5	0
a78	1	39-45	26.1-28.0	40.1-42.0	42	0	0	0	8	5	0.6	0.4	19.1	0.2	6.7	31.6	7.8	0.1	96	7.8	89	0	5.5	8	11	24.5	1
a79	1	56-60	24.1-26.0	38.1-40.0	40	0	0	0	6	6	0.1	9.3	31.3	0.1	7.7	34.1	17	5.7	94	15.5	80	0	6.25	9	9	24.25	1
a80	1	46-50	19.6-22.0	36.1-38.0	38	0	0	0	4	9	0.1	2.9	20.1	0.1	2.9	23.4	5.9	0.1	93	4	90	0	5.25	12	11	28.25	1
a81	1	39-45	24.1-26.0	36.1-38.0	38	0	0	0	4	11	0.6	0.1	12	0.1	11.8	22.5	12.6	5	93	13.5	83	0	4.75	9	12	25.75	1
a82	0	46-50	26.1-28.0	36.1-38.0	37	1	0	0	5	22	1.4	2.8	14.5	0.1	9.7	21	13.9	0.4	94	15	85	0	8.5	12	13	33.5	0
a83	1	51-55	19.6-22.0	34.1-36.0	35	0	0	0	5	11	0.1	0.2	24.2	0.1	17.1	31.5	17.3	0.1	95	5.1	95	0	3.5	11	13	27.5	1
a84	1	39-45	24.1-26.0	38.1-40.0	39	0	0	0	7	7	0.2	0.6	14	0.1	10.7	30.2	11.5	0.6	95	9.6	80	0	3.75	13	12	28.75	1
a85	0	51-55	22.1-24.0	36.1-38.0	36.5	0	0	0	7	11	0.1	0.3	23.2	0.1	5.7	39.3	6	0.1	96	5.4	89	0	10.75	13	12	35.75	0
a86	1	66-71	30.1-32.0	42.1-44.0	44	1	0	0	6	12	0.2	18.1	18.7	0.1	32.3	26.3	50.8	8.1	94	50.3	79	0	5.25	9	11	25.25	1
a87	0	39-45	24.1-26.0	38.1-40.0	40	0	0	0	6	10	0.1	3.6	21.3	0.1	20.6	37.5	24.3	0.1	96	19.8	90	0	5	12	14	31	0

## Sheet: Internal validation set
name	gender	age	BMI	NC	hypertension	coronary heart disease	Hyperlipidemia	Subjective perception of sleep score	ESS	CAI	OAI	Average duration of obstructive apnea	MAI	HI	Average duration of Hypopnea	AHI	CT90%	Average blood oxygen	ODI	Minimum SpO2%	Olfactory self evaluation normal0 decreased1 anosmia0	T	D	I	TDI	OD
b1	1	66-71	26.1-28.0	38.1-40.0	1	0	0	8	17	0.2	17.3	30.9	0.2	12	27.5	29.7	4.6	95	29.5	73	1	1	4	12	17	1
b2	1	46-50	30.1-32.0	44.1-50.0	1	1	0	2	5	0.5	3.7	34.8	0.3	11.1	24.9	15.5	7.9	93	16.2	75	0	2.5	13	13	28.5	1
b3	1	61-65	26.1-28.0	40.1-42.0	0	0	1	8	5	0.5	3.7	34.8	0.3	11.1	24.9	15.5	7.9	93	16.2	75	0	2.75	8	10	20.75	1
b4	1	51-55	26.1-28.0	44.1-50.0	1	1	0	10	8	1	0.9	25.9	0.1	11.1	26.4	13.1	0.1	95	12.9	87	0	1.75	11	8	20.75	1
b5	1	56-60	19.6-22.0	38.1-40.0	0	0	0	4	16	0.6	8.4	33.2	1.4	10.9	30.5	21.3	4.4	94	21.2	79	1	2	8	8	18	1
b6	1	39-45	30.1-32.0	44.1-50.0	0	0	0	7	16	0.1	25.5	20.4	0.1	2.5	26.1	28.3	0.1	96	26.1	87	0	4.75	12	14	30.75	0
b7	0	66-71	32.1-34.0	36.1-38.0	0	0	0	8	10	0.1	1.1	19.6	0.1	16.7	21.2	17.8	12.8	91	18.2	75	0	1.5	7	8	16.5	1
b8	1	46-50	30.1-32.0	42.1-44.0	1	1	1	8	12	0.8	33.3	30	7.4	16.9	25.9	58.4	18.1	93	58.5	75	0	6.25	11	12	29.5	1
b9	1	51-55	34.1-36.0	44.1-50.0	1	0	0	9	12	0.2	3.3	22.4	0.5	21.5	25.2	25.2	0.6	96	26.6	81	0	8	7	9	24	1
b10	1	39-45	19.6-22.0	36.1-38.0	0	0	0	7	19	0.1	4.3	33.6	0.1	6.9	40.6	11.3	0.5	94	11	82	0	7.75	11	13	31.75	0
b11	0	56-60	24.1-26.0	42.1-44.0	1	0	0	8	3	0.1	8.8	28.9	0.1	15.9	28.7	24.7	3.7	94	24.9	77	0	7.5	11	13	31.5	0
b12	1	56-60	19.6-22.0	36.1-38.0	0	0	0	6	5	0.1	9.2	46.1	0.8	51.4	1.8	44.9	0.4	94	11	85	0	6	14	11	31	0
b13	1	39-45	36.1-38.0	44.1-50.0	1	0	0	5	7	0.6	2.5	19.9	0.2	20.5	28.7	23.8	1.1	94	25.1	84	0	8.75	10	12	30.75	0
b14	0	56-60	24.1-26.0	34.1-36.0	1	0	0	6	4	0.1	4.9	28.1	0.1	22.3	29.1	27.3	2	94	27.2	81	0	14.25	12	12	36.25	0
b15	1	46-50	26.1-28.0	40.1-42.0	1	0	1	8	11	0.1	40.1	35	1.8	9.2	29.8	51.4	23.5	91	51.5	68	0	6.5	10	11	28.5	1
b16	1	56-60	34.1-36.0	44.1-50.0	0	0	0	0	23	0.1	24.3	31.9	0.2	25.7	32.3	50.2	26.9	91	53.2	58	0	1	13	7	21	1
b17	1	51-55	24.1-26.0	38.1-40.0	0	0	0	8	15	0.2	5	39	2.6	8.1	37.5	16	1.4	94	15.6	85	0	4.5	10	11	25.5	1
b18	1	39-45	24.1-26.0	38.1-40.0	1	0	0	5	13	0.1	1.4	24.1	0.1	23	21.2	24.4	22.6	91	24.6	78	0	4.5	12	13	29.5	1
b19	1	61-65	30.1-32.0	42.1-44.0	1	0	0	5	5	0.1	11.4	37.8	28.7	15.4	29.6	55.5	24.1	92	59.1	59	0	1	8	12	21	1
b20	1	56-60	26.1-28.0	40.1-42.0	1	0	1	9	20	0.1	12	26.3	0.1	21	30	33.2	5.9	94	33.3	74	0	4.5	12	12	28.5	1
b21	1	56-60	28.1-30.0	40.1-42.0	1	0	0	6	13	0.4	16.5	42.5	0.1	30.3	45.6	47.2	10	95	47.3	73	0	5.25	12	12	29.25	1
b22	1	66-71	24.1-26.0	38.1-40.0	0	1	0	5	12	1.6	1.2	22.6	0.1	3.8	33.7	6.6	0.1	94	5.8	85	1	7	13	11	31	0
b23	1	56-60	24.1-26.0	36.1-38.0	1	0	0	5	18	0.2	1.1	18.7	0.1	8.8	35.2	10.1	1.2	94	9.9	84	0	7	12	13	32	0
b24	1	51-55	26.1-28.0	40.1-42.0	1	0	1	8	16	0.1	0.4	18.2	0.1	25.7	24.8	26.1	4.5	93	26.1	81	0	2.5	10	9	19.5	1
b25	1	56-60	24.1-26.0	40.1-42.0	0	0	0	8	18	0.1	9.8	37.8	0.1	3.5	44	23.5	15	95	13.4	72	0	4.5	11	13	28.5	1
b26	1	51-55	26.1-28.0	42.1-44.0	1	1	1	8	17	0.1	0.2	20.5	0.1	8.5	42.9	8.7	4.5	92	8.7	82	0	3.5	15	13	31.5	0
b27	1	51-55	26.1-28.0	38.1-40.0	1	0	0	6	10	0.59	10.3	25.2	2.5	10.5	29.5	17.3	1.7	94	9.7	86	0	2	12	10	26	1
b28	1	39-45	24.1-26.0	36.1-38.0	0	0	0	5	9	0.1	5.7	36	0.1	1.1	48.6	6.7	0.2	97	5.5	88	0	7.75	12	12	31.75	0
b29	0	51-55	26.1-28.0	36.1-38.0	1	1	0	10	15	1.1	65.3	34.7	1.8	10.8	28.9	79	27	91	79.2	56	0	5.25	12	12	29.25	1
b30	1	39-45	22.1-24.0	38.1-40.0	0	0	0	7	13	0.1	0.8	29.1	0.1	9.7	45.4	10.5	0.1	95	10.5	89	0	6	9	10	25	1
b31	1	39-45	32.1-34.0	44.1-50.0	1	0	0	5	21	0.4	56.4	28.7	18	6.7	24.8	81.5	66.1	85	83.6	57	0	5.5	11	12	28.5	1
b32	1	39-45	36.1-38.0	44.1-50.0	0	0	1	6	9	1.3	80.2	30.7	5.3	1.3	32.5	88	67.9	85	85.5	65	0	4.25	12	11	29.25	1
b33	1	39-45	26.1-28.0	38.1-40.0	0	0	0	4	11	0.1	1	19.7	0.1	5.7	34.5	6.7	0.1	94	6.7	84	0	7.5	12	13	32.5	0
b34	0	61-65	26.1-28.0	34.1-36.0	1	0	0	8	6	0.1	25.2	17.9	0.1	64.2	24.1	89.4	9	93	83	75	0	8.75	6	11	25.75	1
b35	1	39-45	24.1-26.0	36.1-38.0	0	0	0	7	13	0.1	0.3	17.3	0.1	10.6	36.5	10.8	0.1	96	11.2	88	0	5.5	13	14	32.5	0
b36	1	39-45	28.1-30.0	40.1-42.0	0	0	0	9	9	0.1	27.1	22.5	0.1	32.2	21.9	59.2	30.5	93	57.8	77	0	4.75	11	13	28.75	1
b37	1	39-45	24.1-26.0	36.1-38.0	0	0	0	6	12	0.3	11.9	20.3	0.1	10.9	29.3	23.1	7.4	95	23.8	79	0	4.75	11	11	26.75	1
b38	0	56-60	26.1-28.0	36.1-38.0	0	0	0	8	6	0.69	0.1	20	0.1	22.13	26	24.55	0.3	96	27.14	87	0	5.25	10	12	27.25	1

## Sheet: External validation set
name	gender	age	BMI	NC	hypertension	coronary heart disease	Hyperlipidemia	Subjective perception of sleep score	ESS	CAI	OAI	Average duration of obstructive apnea	MAI	HI	Average duration of Hypopnea	AHI	CT90%	Average blood oxygen	ODI	Minimum SpO2%	Olfactory self evaluation normal0 decreased1 anosmia0	T	D	I	TDI	OD
c1	1	51-55	26.1-28.0	38.1-40.0	0	0	0	7	10	0.2	7.6	19	1.6	7.8	20	16.9	6.6	96.7	13.9	79	0	4.25	10	12	28.25	1
c2	1	51-55	24.1-26.0	38.1-40.0	1	0	1	5	9	0.1	51.7	21	0	4.9	35	73	49.5	91.8	67.5	51	0	5.5	11	11	27.5	1
c3	0	51-55	22.1-24.0	34.1-36.0	0	0	0	7	3	0.2	0.6	25	0.2	21.9	29.7	22.7	0.1	96	6.7	93	0	9.5	14	14	34.5	0
c4	1	51-55	19.6-22.0	32.1-34.0	0	0	0	6	3	0.1	4.6	27	1.9	9.1	24	15.5	2.4	96.4	11.5	80	0	7.5	13	10	30.5	1
c5	1	51-55	32.1-34.0	44.1-50.0	0	0	0	7	8	0.2	6.6	25	1.6	17.9	28	26.1	4	95.3	23.2	80	0	6.5	10	10	26.5	1
c6	0	51-55	28.1-30.0	36.1-38.0	1	1	1	7	9	0.4	10.9	26	0	24.3	33	35.5	2.3	94	28.1	74	0	6.5	10	13	30.5	1
c7	1	51-55	26.1-28.0	36.1-38.0	0	0	0	6	10	0.9	0.7	28	1.1	8.1	26	9.9	0.8	95.5	9.2	84	0	6	10	15	31	0
c8	1	51-55	28.1-30.0	44.1-50.0	0	0	1	7	9	3.7	18.3	32.7	6.1	25.6	35	53.7	15.9	91	55.5	78	0	5.5	11	12	28.5	1
c9	1	46-50	24.1-26.0	38.1-40.0	0	1	0	6	15	0.5	0.7	31.3	0	15.3	25.9	16.2	1.4	95	13	86	0	5	13	14	32	0
c10	0	51-55	24.1-26.0	40.1-42.0	0	0	1	8	4	0.5	0.1	16.1	0	15.5	43.9	15.7	0.1	97	5.9	92	0	5.5	14	15	34.5	0
c11	1	51-55	26.1-28.0	42.1-44.0	0	1	1	8	11	1.6	23	25.6	0.9	8.9	19.6	22.8	0.1	95.7	18.1	86	0	4.25	10	14	28.25	1
c12	1	51-55	32.1-34.0	44.1-50.0	0	1	0	7	16	0.4	56.9	23.2	0.6	21.5	35.4	58.4	13.7	92	67.4	76	0	6.75	13	12	31.75	0
c13	0	51-55	24.1-26.0	36.1-38.0	0	0	0	8	0	0.2	17.7	21.9	0.1	5.4	10.5	23.3	0.5	93.5	22.3	87	0	5.5	12	14	31.5	0
c14	1	51-55	26.1-28.0	44.1-50.0	0	0	1	7	9	0.3	11.9	25.1	0	10.9	29.3	23.1	4.6	95	23.8	79	0	5.5	10	13	28.5	1
c15	0	56-60	26.1-28.0	34.1-36.0	1	0	0	5	5	0.3	3.1	25.8	0	18.1	23	21.3	3.6	94.1	18.4	82	0	6.25	11	11	28.25	1
c16	1	51-55	30.1-32.0	40.1-42.0	0	0	1	8	15	0.3	11.4	28.8	0.5	20.9	38.4	32.3	2.9	95	30.5	87	0	6.5	15	15	36.5	0
c17	0	46-50	30.1-32.0	42.1-44.0	0	0	0	10	23	0.5	66.8	29.4	1.7	19.2	30.8	66	16.6	92	56.8	79	0	9.75	12	12	33.75	0
c18	1	46-50	32.1-34.0	44.1-50.0	0	0	0	4	16	0.1	61.7	25	0.4	21.3	28	53	9.6	91	83.2	70	0	8.25	8	11	27.25	0
c19	0	51-55	28.1-30.0	42.1-44.0	0	0	1	5	11	0.6	0.08	17	0.6	8.1	19	9.5	2.3	95.3	9.1	84	0	4.5	12	12	28.5	1
c20	1	51-55	30.1-32.0	40.1-42.0	1	0	0	3	16	0.1	2	25.6	0	16.8	22.8	18.9	1.8	94	26.4	82	0	6	10	12	28	1
c21	0	51-55	28.1-30.0	40.1-42.0	0	1	0	7	5	2.1	18.5	27.2	0.8	18.4	28	38.8	15.8	95	42.1	75	0	6.25	9	7	22.25	1
c22	0	51-55	19.6-22.0	34.1-36.0	0	0	0	4	3	0.3	2.6	17	2.4	1.3	19	6.3	0.4	97.7	1.3	87	0	5.75	13	15	33.75	0
c23	1	46-50	26.1-28.0	42.1-44.0	0	0	1	3	22	0.6	17.1	23.6	0.6	21.3	22.4	38.5	4.7	94	27	85	0	5.5	13	13	31.5	0
c24	1	51-55	24.1-26.0	38.1-40.0	0	0	0	5	21	2.2	44.4	19.9	0.5	1.69	29.1	46.6	4	95.8	20.1	76	0	7.75	11	10	28.75	1
c25	1	51-55	26.1-28.0	40.1-42.0	1	0	0	4	18	0.1	45.2	27.6	1.1	2.3	31	47.5	4.1	92.9	49.8	73	0	4.75	12	10	26.75	1
c26	1	46-50	32.1-34.0	42.1-44.0	0	1	1	6	6	1.3	16.8	17	0.9	13.5	29.5	31.2	1.2	92.7	27.9	87	0	6.25	10	15	31.25	0
c27	1	56-60	24.1-26.0	36.1-38.0	1	0	1	7	8	0.5	0.1	14.2	0	6.5	27.6	6.7	0.5	94	9.1	88	0	4.5	10	14	28.5	1
c28	0	46-50	26.1-28.0	38.1-40.0	0	0	0	7	13	0.7	11.8	13	2.4	15.4	30.6	29.6	4.5	96.1	22	85	0	7.5	13	12	32.5	0
c29	1	56-60	22.1-24.0	36.1-38.0	1	0	0	7	6	0.5	9.9	18.4	0	6.1	9.8	16	5	95	18.1	74	0	5.5	10	13	26.5	1
c30	1	51-55	30.1-32.0	44.1-50.0	0	0	0	8	5	2.3	38.4	25	16.1	4.2	28.4	67.9	13.9	95.2	37.6	80	0	6.25	10	12	28.25	1
